# Supplementary material for: Time-Restricted Feeding Could Not Reduce Rainbow Trout Lipid Deposition Induced by Artificial Night Light
Source: Metabolites. 2022 Sep 26;12(10):904. doi: 10.3390/metabo12100904 (PMC9606968; doi:10.3390/metabo12100904)
Supplement: Supplementary file 1 [file metabolites-12-00904-s001.zip]

Archive with 1 entries (1 files):
- metabolites-1922906-supplementary.pdf
